# Supplementary material for: Vargas: heuristic-free alignment for assessing linear and graph read aligners
Source: Bioinformatics. 2020 Apr 22;36(12):3712–8. doi: 10.1093/bioinformatics/btaa265 (PMC7320598; doi:10.1093/bioinformatics/btaa265)
Supplement: btaa265_Supplementary_Data [file btaa265_supplementary_data.zip]

Archive with 4 entries (3 files):
- btaa265-Suppl_Data/
- btaa265-Suppl_Data/vargas_supplementary.pdf
- btaa265-Suppl_Data/Supplementary_Excel_File_1.xlsx
- btaa265-Suppl_Data/Supplementary_Excel_File_2.xlsx
